# Supplementary material for: mRNA Turnover Protein 4 Is Vital for Fungal Pathogenicity and Response to Oxidative Stress in Sclerotinia sclerotiorum
Source: Pathogens. 2023 Feb 8;12(2):281. doi: 10.3390/pathogens12020281 (PMC9960052; doi:10.3390/pathogens12020281)
Supplement: Supplementary file 1 [file pathogens-12-00281-s001.zip]

Archive with 1 entries (1 files):
- pathogens-2201314-supplementary.pdf
